# Supplementary material for: 7-Amino-1,8-naphthyridin-2(1H)-one monohydrate
Source: Acta Crystallogr Sect E Struct Rep Online. 2011 Aug 31;67(Pt 9):o2541. doi: 10.1107/S1600536811033599 (PMC3200605; doi:10.1107/S1600536811033599)
Supplement: Supplementary file 2 [file e-67-o2541-Isup2.hkl]

# 
# h,k,l, Fc-squared, Fo-squared, sigma(Fo-squared) and status flag 
# 
data_I
_shelx_title ' m110401e1 in P2(1)/c' 
_shelx_refln_list_code          4 
_shelx_F_calc_maximum      116.92 
_exptl_crystal_F_000       376.00 
_reflns_d_resolution_high  0.8403 
 
loop_ 
 _symmetry_equiv_pos_as_xyz 
 'x, y, z' 
 '-x, y+1/2, -z+1/2' 
 '-x, -y, -z' 
 'x, -y-1/2, z-1/2' 
 
_cell_length_a     9.5413 
_cell_length_b    17.1560 
_cell_length_c     4.9954 
_cell_angle_alpha  90.000 
_cell_angle_beta   95.195 
_cell_angle_gamma  90.000 
 
_shelx_F_squared_multiplier     1.000 
 
loop_ 
 _refln_index_h 
 _refln_index_k 
 _refln_index_l 
 _refln_F_squared_calc 
 _refln_F_squared_meas 
 _refln_F_squared_sigma 
 _refln_observed_status 
   1   0   0     1319.02     1159.58     17.27 o 
   2   0   0      154.63      143.68      3.55 o 
   3   0   0        1.24        0.20      1.84 o 
   4   0   0        0.92        3.90      1.93 o 
   5   0   0      275.45      254.05      9.66 o 
   6   0   0       98.96      101.58     14.33 o 
   7   0   0      570.35      632.05     61.33 o 
   8   0   0       81.67      111.66     23.85 o 
   9   0   0       35.08       25.02     10.33 o 
  10   0   0       12.97        9.67      5.13 o 
  11   0   0        6.35        7.60      5.80 o 
   1   1   0        0.65        1.15      0.89 o 
   2   1   0      222.34      173.17      2.75 o 
   3   1   0        6.04        7.42      1.71 o 
   4   1   0       55.90       48.52      3.17 o 
   5   1   0      123.83      142.45      6.52 o 
   6   1   0      111.15      110.57     11.05 o 
   7   1   0       52.63       50.67      7.72 o 
   8   1   0      125.72      120.41     13.86 o 
   9   1   0       51.59       47.80     12.20 o 
  10   1   0       11.89        4.44      2.77 o 
  11   1   0       13.61       13.48      4.16 o 
   0   2   0     3405.78     3259.69    140.65 o 
   1   2   0      361.28      342.52      4.87 o 
   2   2   0     1409.44     1411.01     11.98 o 
   3   2   0     1645.01     1568.91     13.62 o 
   4   2   0     2209.07     2278.89     38.48 o 
   5   2   0        0.00        2.73      1.54 o 
   6   2   0       19.08       16.39      4.39 o 
   7   2   0       98.10       94.80     12.60 o 
   8   2   0       98.98       91.42     10.65 o 
   9   2   0        0.34        2.39      2.27 o 
  10   2   0        5.15        2.81      3.03 o 
  11   2   0        0.04        1.95      1.94 o 
   1   3   0       66.13       71.28      3.27 o 
   2   3   0       47.29       59.10      3.67 o 
   3   3   0        1.68        1.61      1.79 o 
   4   3   0      185.78      171.29      4.38 o 
   5   3   0      102.73      118.87      6.39 o 
   6   3   0        1.64        1.10      2.30 o 
   7   3   0        4.16        2.23      2.72 o 
   8   3   0     1018.05     1019.92     92.01 o 
   9   3   0       35.33       25.45      4.49 o 
  10   3   0       12.86       11.56      3.60 o 
  11   3   0        3.04        3.54      2.11 o 
   0   4   0     4114.89     4171.34    110.55 o 
   1   4   0     3671.34     3658.47     90.86 o 
   2   4   0     1752.54     1666.76     24.45 o 
   3   4   0      421.82      421.32      8.61 o 
   4   4   0      268.75      333.71      8.02 o 
   5   4   0       51.85       47.20      7.36 o 
   6   4   0        1.65        0.99      3.03 o 
   7   4   0      141.64      158.60     15.22 o 
   8   4   0      647.37      743.72     78.75 o 
   9   4   0       41.15       38.11      6.85 o 
  10   4   0       11.22        8.40      3.90 o 
  11   4   0       11.81        7.21      5.71 o 
   1   5   0      389.05      391.02      9.95 o 
   2   5   0        3.83        1.92      1.70 o 
   3   5   0        5.61        6.90      1.82 o 
   4   5   0      268.11      257.87     12.50 o 
   5   5   0        4.92        3.10      2.31 o 
   6   5   0        8.72       11.89      3.56 o 
   7   5   0        0.68        4.44      2.71 o 
   8   5   0      174.12      215.15     16.71 o 
   9   5   0      112.07      114.56     13.67 o 
  10   5   0       15.20       15.30      4.93 o 
   0   6   0      535.73      523.31     10.63 o 
   1   6   0       22.81       42.83      4.39 o 
   2   6   0       10.48        6.94      2.36 o 
   3   6   0      541.86      574.92     12.93 o 
   4   6   0       38.81       45.55      7.04 o 
   5   6   0      843.40      948.81     42.08 o 
   6   6   0       45.52       39.32      6.64 o 
   7   6   0       36.53       39.37      8.21 o 
   8   6   0       11.23       10.26      3.28 o 
   9   6   0       99.24      110.21     19.90 o 
  10   6   0        1.61        2.51      3.38 o 
   1   7   0      504.37      518.61      9.39 o 
   2   7   0      179.32      156.84      6.76 o 
   3   7   0      132.35      138.86      8.37 o 
   4   7   0      521.32      622.52     16.26 o 
   5   7   0      488.34      529.64     26.00 o 
   6   7   0        0.14        1.98      2.69 o 
   7   7   0       64.90       66.28     13.96 o 
   8   7   0       11.81        9.36      4.07 o 
   9   7   0       66.36       55.37      9.67 o 
  10   7   0        3.65        8.38      3.10 o 
   0   8   0      440.43      450.69     26.44 o 
   1   8   0      372.87      372.47     11.00 o 
   2   8   0       69.22       67.72      6.76 o 
   3   8   0       22.93       25.95      5.01 o 
   4   8   0       17.82       20.53      5.17 o 
   5   8   0      385.17      470.97     18.58 o 
   6   8   0       14.87       13.98      4.67 o 
   7   8   0       55.08       55.97     12.34 o 
   8   8   0       27.63       22.81      5.74 o 
   9   8   0        1.56        3.18      3.27 o 
  10   8   0       15.34       13.78      4.69 o 
   1   9   0     1214.00     1233.83     38.68 o 
   2   9   0        1.48        2.17      2.18 o 
   3   9   0      217.41      229.30     13.21 o 
   4   9   0       73.90       78.97     13.74 o 
   5   9   0      213.33      231.33     19.29 o 
   6   9   0       27.03       24.81      6.41 o 
   7   9   0       21.06       13.95      5.14 o 
   8   9   0       47.77       44.28      8.15 o 
   9   9   0        6.31        8.41      4.37 o 
  10   9   0        2.12        4.70      4.25 o 
   0  10   0       34.43       51.37     10.26 o 
   1  10   0     1003.11     1041.40     24.18 o 
   2  10   0       57.45       59.46     10.27 o 
   3  10   0      520.38      600.75     27.37 o 
   4  10   0       64.07       61.97     10.31 o 
   5  10   0        9.74        7.76      3.20 o 
   6  10   0       46.55       56.23     11.25 o 
   7  10   0       26.28       26.33      6.31 o 
   8  10   0        1.06        4.82      4.38 o 
   9  10   0       42.07       35.48      9.88 o 
   1  11   0      193.83      187.89      9.61 o 
   2  11   0       28.20       28.54      5.15 o 
   3  11   0      561.34      601.85     25.32 o 
   4  11   0       59.01       60.14     13.40 o 
   5  11   0       25.37       33.63      8.40 o 
   6  11   0       13.94       14.77      4.90 o 
   7  11   0        0.13        5.92      4.29 o 
   8  11   0       40.46       39.24      8.90 o 
   9  11   0       13.02       10.66      4.96 o 
   0  12   0       22.38       24.70      7.40 o 
   1  12   0      141.27      143.14      9.02 o 
   2  12   0        9.78       10.69      3.54 o 
   3  12   0      327.08      329.27     18.09 o 
   4  12   0       11.20       10.78      3.86 o 
   5  12   0       55.81       57.80     12.29 o 
   6  12   0        1.35        5.24      2.59 o 
   7  12   0      112.74      105.05     12.85 o 
   8  12   0       49.25       40.98     10.48 o 
   9  12   0       22.22       20.44      6.39 o 
   1  13   0      340.41      319.20     15.59 o 
   2  13   0       59.08       53.55      9.67 o 
   3  13   0       27.06       26.50      6.10 o 
   4  13   0        2.51        4.93      2.87 o 
   5  13   0       99.82       95.34     16.47 o 
   6  13   0        0.51        1.66      2.53 o 
   7  13   0       80.24       88.04     20.81 o 
   8  13   0        7.90       10.32      4.24 o 
   0  14   0      116.24      123.44     16.00 o 
   1  14   0        3.98        7.35      2.63 o 
   2  14   0      167.28      161.45     13.13 o 
   3  14   0       28.10       25.56      7.29 o 
   4  14   0       41.25       31.01      8.42 o 
   5  14   0        5.08        9.68      3.60 o 
   6  14   0        2.07        7.07      3.93 o 
   7  14   0       64.05       49.12      8.33 o 
   8  14   0        0.57        2.96      2.52 o 
   1  15   0       88.33       93.95     10.93 o 
   2  15   0        1.32        3.70      4.25 o 
   3  15   0       77.14       82.99     14.16 o 
   4  15   0       44.49       36.82      9.09 o 
   5  15   0      112.05      103.02     14.68 o 
   6  15   0      156.82      149.24     13.76 o 
   7  15   0        1.71        6.23      2.96 o 
   0  16   0      204.02      173.09     44.86 o 
   1  16   0       46.86       38.73      9.99 o 
   2  16   0        1.66        5.69      2.65 o 
   3  16   0       56.24       44.90     10.90 o 
   4  16   0        3.65        4.91      1.92 o 
   5  16   0       91.43       92.83     24.70 o 
   6  16   0      152.71      181.79     31.43 o 
   7  16   0       60.90       59.29     15.13 o 
   1  17   0        8.48        3.89      3.51 o 
   2  17   0        3.35        4.66      6.09 o 
   3  17   0        0.30       -0.80      5.06 o 
   4  17   0        0.03        1.27      4.29 o 
   5  17   0      105.92      111.67     18.80 o 
   6  17   0      333.44      437.97     36.42 o 
   0  18   0        7.36        4.45      5.90 o 
   1  18   0       13.76        8.51      4.03 o 
   2  18   0       39.04       34.21     10.50 o 
   3  18   0       59.41       52.66     20.23 o 
   4  18   0       22.48       17.65      7.80 o 
   5  18   0       71.66       52.35     22.12 o 
   1  19   0        0.08        5.67      3.12 o 
   2  19   0      266.07      266.41     14.17 o 
   3  19   0      105.98       88.58     28.22 o 
   4  19   0        0.00        7.02     10.34 o 
   0  20   0        2.75        7.40      5.96 o 
   1  20   0        2.90        4.27      4.74 o 
   2  20   0      236.61      235.66     41.98 o 
 -11   1   1        6.77        8.33      5.87 o 
 -10   1   1       88.98       88.90     21.19 o 
  -9   1   1      447.84      425.85     48.51 o 
  -8   1   1     1133.77     1051.12    132.61 o 
  -7   1   1       18.16       12.99      3.76 o 
  -6   1   1       29.52       27.85      4.29 o 
  -5   1   1       17.87       25.10      4.41 o 
  -4   1   1      806.39      775.38     22.33 o 
  -3   1   1       97.96       90.57      3.08 o 
  -2   1   1       86.62       94.82      8.47 o 
  -1   1   1     1171.47      979.06     32.61 o 
   0   1   1     2477.80     2192.02     22.50 o 
   1   1   1      577.55      589.65     15.11 o 
   2   1   1      517.86      339.37     22.77 o 
   3   1   1      601.80      592.13     12.44 o 
   4   1   1      104.36      115.28      5.05 o 
   5   1   1       32.60       34.99      5.05 o 
   6   1   1       24.32       25.57      3.74 o 
   7   1   1       25.19       22.02      3.96 o 
   8   1   1      161.66      129.22     12.44 o 
   9   1   1       80.54       65.30     13.88 o 
  10   1   1       18.88       36.27     13.45 o 
 -11   2   1        7.71        7.80      4.65 o 
 -10   2   1        0.99       -0.29      3.01 o 
  -9   2   1       59.87       44.72      8.45 o 
  -8   2   1      336.33      353.96     26.98 o 
  -7   2   1       35.12       27.82      5.56 o 
  -6   2   1        2.45        2.27      1.16 o 
  -5   2   1      119.76       97.80      5.74 o 
  -4   2   1      651.98      664.87     16.46 o 
  -3   2   1      287.30      283.95      6.82 o 
  -2   2   1      311.44      297.68      8.57 o 
  -1   2   1       57.99       50.85      2.49 o 
   0   2   1     2525.67     2447.05     31.46 o 
   1   2   1      760.31      728.66     12.42 o 
   2   2   1      133.22      123.03      4.37 o 
   3   2   1        1.31        2.56      1.25 o 
   4   2   1     2001.50     2098.85     59.74 o 
   5   2   1      235.89      282.94      8.26 o 
   6   2   1       82.18       78.73      6.78 o 
   7   2   1       16.80       13.85      3.14 o 
   8   2   1        9.49        3.61      2.87 o 
   9   2   1       53.26       49.51      9.09 o 
  10   2   1       15.65       20.00      6.14 o 
 -11   3   1        9.51       10.44      4.60 o 
 -10   3   1        3.03        3.92      2.83 o 
  -9   3   1        2.76        4.62      3.10 o 
  -8   3   1       34.32       31.47      7.38 o 
  -7   3   1      110.86      114.02     10.18 o 
  -6   3   1       15.24       14.91      3.58 o 
  -5   3   1       24.51       25.56      4.37 o 
  -4   3   1      615.13      627.63     17.61 o 
  -3   3   1        6.21        4.41      1.56 o 
  -2   3   1     1352.22     1058.84     49.60 o 
  -1   3   1     7385.37     7267.68     83.19 o 
   0   3   1     1875.12     1978.17     46.59 o 
   1   3   1       12.04       12.75      2.01 o 
   2   3   1       20.73       41.52      4.49 o 
   3   3   1      180.75      166.67      4.02 o 
   4   3   1       72.86       82.39      5.78 o 
   5   3   1      688.26      788.91     16.69 o 
   6   3   1      101.23       90.72      7.66 o 
   7   3   1       20.99       12.81      3.35 o 
   8   3   1      266.11      288.39     32.10 o 
   9   3   1       22.21       12.21      4.44 o 
  10   3   1        7.07        7.04      4.81 o 
 -11   4   1        3.29        3.57      2.20 o 
 -10   4   1       15.17       13.87      4.57 o 
  -9   4   1        0.06        2.05      3.17 o 
  -8   4   1        3.58        7.72      3.51 o 
  -7   4   1        5.19        3.83      1.64 o 
  -6   4   1       59.11       56.21      5.83 o 
  -5   4   1        9.20        5.41      1.59 o 
  -4   4   1      109.28      102.80      4.84 o 
  -3   4   1      227.53      217.37      6.25 o 
  -2   4   1      544.36      558.94     11.45 o 
  -1   4   1     6970.28     7104.85    109.50 o 
   0   4   1    13670.92    13336.66    305.01 o 
   1   4   1      402.87      375.80      9.53 o 
   2   4   1      228.29      186.79      4.42 o 
   3   4   1       99.31       90.63      5.11 o 
   4   4   1      990.70     1044.29     44.10 o 
   5   4   1      157.23      175.19     11.52 o 
   6   4   1        0.01        2.60      2.27 o 
   7   4   1      165.69      154.71     18.31 o 
   8   4   1        0.48       -0.91      4.20 o 
   9   4   1        0.10        3.50      3.17 o 
  10   4   1        0.08        1.42      3.24 o 
 -10   5   1        0.59        0.98      2.99 o 
  -9   5   1       46.36       41.66      8.11 o 
  -8   5   1      205.19      247.97     18.55 o 
  -7   5   1        1.00        2.23      1.71 o 
  -6   5   1       52.79       53.28      8.51 o 
  -5   5   1      272.91      253.81     12.88 o 
  -4   5   1      679.15      773.70     24.67 o 
  -3   5   1      126.22      144.46      6.92 o 
  -2   5   1       12.71        8.58      2.50 o 
  -1   5   1     1964.05     1945.46     45.49 o 
   0   5   1     1861.64     1987.73      9.42 o 
   1   5   1     3986.52     3863.72    109.17 o 
   2   5   1      734.16      716.06     10.05 o 
   3   5   1      377.30      380.39      9.14 o 
   4   5   1      111.75      129.01      8.54 o 
   5   5   1       10.08        8.55      2.74 o 
   6   5   1        1.87        3.84      3.63 o 
   7   5   1        1.29        8.29      3.41 o 
   8   5   1      134.62      155.29     23.75 o 
   9   5   1        0.13        0.56      3.22 o 
  10   5   1        8.64        8.19      4.38 o 
 -10   6   1        4.03        7.25      2.93 o 
  -9   6   1       71.16       67.77     11.23 o 
  -8   6   1       30.85       34.83      9.05 o 
  -7   6   1       12.89       11.40      3.29 o 
  -6   6   1       28.12       24.11      4.92 o 
  -5   6   1      273.80      308.63     16.48 o 
  -4   6   1      449.87      553.20     11.34 o 
  -3   6   1      725.91      876.33     28.42 o 
  -2   6   1      124.73      116.60      5.02 o 
  -1   6   1       56.82       65.66      3.82 o 
   0   6   1     4087.19     4196.40     80.73 o 
   1   6   1       31.07       33.96      3.59 o 
   2   6   1        0.00        0.29      1.11 o 
   3   6   1        0.32        0.94      1.83 o 
   4   6   1       14.38       13.86      2.08 o 
   5   6   1       24.06       20.42      3.91 o 
   6   6   1        2.73        2.99      2.57 o 
   7   6   1      168.42      209.97     25.88 o 
   8   6   1       27.59       21.98      6.02 o 
   9   6   1       44.30       29.45      7.68 o 
  10   6   1        0.34        3.51      5.21 o 
 -10   7   1        5.51        4.94      3.02 o 
  -9   7   1       20.98       30.12      8.29 o 
  -8   7   1       39.17       34.46      9.04 o 
  -7   7   1        5.74        4.36      1.72 o 
  -6   7   1       18.48       19.94      4.44 o 
  -5   7   1      194.88      245.32     13.98 o 
  -4   7   1       59.15       85.50     11.78 o 
  -3   7   1     1135.06     1258.83     42.05 o 
  -2   7   1      565.87      562.14     16.07 o 
  -1   7   1       63.92       60.27      3.55 o 
   0   7   1     1479.38     1595.65     39.27 o 
   1   7   1        0.06        2.35      2.16 o 
   2   7   1       13.20       10.13      2.25 o 
   3   7   1       13.37       12.41      2.64 o 
   4   7   1      256.09      267.47     13.94 o 
   5   7   1      327.15      369.86     18.13 o 
   6   7   1       67.19       60.06     10.34 o 
   7   7   1      480.73      658.12     29.96 o 
   8   7   1      321.93      354.12     46.06 o 
   9   7   1       21.89       15.10      5.02 o 
  10   7   1        8.85        7.74      6.83 o 
 -10   8   1       15.07       14.60      5.60 o 
  -9   8   1        9.30       11.98      4.43 o 
  -8   8   1       89.50       97.12     14.96 o 
  -7   8   1      204.70      226.90     19.56 o 
  -6   8   1       75.39       79.18     12.56 o 
  -5   8   1       48.81       46.39      6.27 o 
  -4   8   1      953.08     1170.66     53.99 o 
  -3   8   1        2.67        3.00      2.97 o 
  -2   8   1        4.47        5.47      1.67 o 
  -1   8   1      535.58      616.07     14.20 o 
   0   8   1     1174.03     1223.70     36.59 o 
   1   8   1        1.60        7.44      3.33 o 
   2   8   1        4.22        3.07      2.21 o 
   3   8   1        7.47        6.64      2.65 o 
   4   8   1       43.78       54.13     10.91 o 
   5   8   1       37.13       36.77      9.39 o 
   6   8   1        0.49        4.03      4.20 o 
   7   8   1      456.38      586.54     26.52 o 
   8   8   1      233.01      274.44     24.52 o 
   9   8   1       94.90      111.69     11.37 o 
  10   8   1        1.18        0.85      4.34 o 
 -10   9   1        7.97        6.55      2.81 o 
  -9   9   1       18.52       14.37      4.61 o 
  -8   9   1       35.14       32.44      8.40 o 
  -7   9   1       95.32       73.92     10.24 o 
  -6   9   1       19.08       13.82      3.17 o 
  -5   9   1        4.05        6.10      5.05 o 
  -4   9   1        2.32        2.49      3.70 o 
  -3   9   1        0.08        2.70      2.19 o 
  -2   9   1        0.62        1.05      1.56 o 
  -1   9   1      696.09      717.07     20.79 o 
   0   9   1      214.15      235.22      9.36 o 
   1   9   1      192.46      248.20     12.68 o 
   2   9   1      202.25      179.44     19.99 o 
   3   9   1      617.29      635.38     30.09 o 
   4   9   1      211.65      223.15     14.99 o 
   5   9   1        4.04        4.07      3.53 o 
   6   9   1        1.56        3.89      3.28 o 
   7   9   1        1.06        4.01      3.62 o 
   8   9   1       59.78       53.09     12.42 o 
   9   9   1        9.37       11.69      3.97 o 
  -9  10   1      132.60      180.20     18.50 o 
  -8  10   1       47.08       43.46     10.38 o 
  -7  10   1        1.17        4.26      4.15 o 
  -6  10   1       31.51       20.64      6.68 o 
  -5  10   1      134.09      153.21     18.89 o 
  -4  10   1       15.44       14.40      5.35 o 
  -3  10   1      171.78      173.26     13.20 o 
  -2  10   1      148.01      133.53      9.30 o 
  -1  10   1      115.36      113.81      7.86 o 
   0  10   1       31.48       45.80      8.06 o 
   1  10   1      292.45      360.40     22.06 o 
   2  10   1        6.22        7.43      2.15 o 
   3  10   1      221.50      207.78     11.89 o 
   4  10   1       50.06       57.81     10.87 o 
   5  10   1       57.28       71.70     13.48 o 
   6  10   1        2.44        8.45      3.49 o 
   7  10   1        3.69        5.47      3.77 o 
   8  10   1       10.83        9.98      3.88 o 
   9  10   1        0.03        4.86      4.03 o 
  -9  11   1        8.75       12.42      4.31 o 
  -8  11   1        0.26        4.42      3.24 o 
  -7  11   1        0.22        3.60      3.49 o 
  -6  11   1      115.43      134.66     13.90 o 
  -5  11   1      276.91      322.64     25.02 o 
  -4  11   1        0.03       -2.01      4.80 o 
  -3  11   1      180.55      189.42     12.84 o 
  -2  11   1        3.41        4.01      1.43 o 
  -1  11   1      123.64      115.65      6.13 o 
   0  11   1        0.89        3.64      4.79 o 
   1  11   1      370.70      452.93     24.58 o 
   2  11   1      264.64      232.05     24.91 o 
   3  11   1        8.05        8.93      3.00 o 
   4  11   1       55.23       49.60      9.39 o 
   5  11   1      100.18      105.65     15.85 o 
   6  11   1      230.36      265.88     32.92 o 
   7  11   1        4.69        2.66      3.25 o 
   8  11   1       46.15       37.36      8.83 o 
   9  11   1        8.43        9.23      5.02 o 
  -9  12   1        0.30        3.91      2.82 o 
  -8  12   1       15.09       11.95      4.71 o 
  -7  12   1       33.78       31.67      7.78 o 
  -6  12   1        0.47        2.27      3.39 o 
  -5  12   1      238.42      286.17     25.24 o 
  -4  12   1        9.57       10.70      4.24 o 
  -3  12   1        6.89        5.24      2.38 o 
  -2  12   1      217.83      222.79     13.84 o 
  -1  12   1       37.62       32.15      4.20 o 
   0  12   1       11.71        5.18      3.77 o 
   1  12   1       21.35       32.35      9.43 o 
   2  12   1        2.80        5.26      2.97 o 
   3  12   1        0.01        1.76      1.73 o 
   4  12   1        0.14        2.01      2.16 o 
   5  12   1      693.66      837.31     37.24 o 
   6  12   1       75.83       72.61     15.13 o 
   7  12   1      176.38      224.13     26.01 o 
   8  12   1        2.25        2.33      3.48 o 
  -8  13   1       29.78       25.48      6.60 o 
  -7  13   1       33.96       21.97      6.89 o 
  -6  13   1       54.15       47.11     14.04 o 
  -5  13   1        5.61        2.97      2.64 o 
  -4  13   1        2.09        4.14      4.31 o 
  -3  13   1        1.10        2.07      1.19 o 
  -2  13   1       26.87       24.13      6.55 o 
  -1  13   1      336.13      308.16     26.61 o 
   0  13   1        6.14        7.13      6.13 o 
   1  13   1        5.43        9.84      4.78 o 
   2  13   1       18.30       15.52      4.88 o 
   3  13   1      138.40      106.64     16.80 o 
   4  13   1        7.57        8.10      3.10 o 
   5  13   1      482.05      498.35     53.97 o 
   6  13   1       29.53       26.48      8.04 o 
   7  13   1        0.54        0.76      2.37 o 
   8  13   1        2.57        2.56      2.16 o 
  -8  14   1        0.18        2.34      3.89 o 
  -7  14   1       38.62       30.22      7.93 o 
  -6  14   1        4.39        7.83      3.88 o 
  -5  14   1        0.31        4.28      3.41 o 
  -4  14   1        2.18        2.98      2.11 o 
  -3  14   1      267.48      273.46     16.53 o 
  -2  14   1        1.44        2.68      2.15 o 
  -1  14   1      254.24      212.61     22.46 o 
   0  14   1       14.62       16.24      6.02 o 
   1  14   1        8.36        0.08      4.48 o 
   2  14   1       91.48       90.14     17.23 o 
   3  14   1      139.38      116.03     22.48 o 
   4  14   1        0.02        2.55      1.83 o 
   5  14   1       85.33       85.35     24.63 o 
   6  14   1       25.68       20.32      9.11 o 
   7  14   1       55.92       47.57     13.66 o 
  -7  15   1        3.54        3.22      3.23 o 
  -6  15   1        0.97        2.66      3.36 o 
  -5  15   1        3.92        8.25      4.49 o 
  -4  15   1       19.10       18.36      4.70 o 
  -3  15   1      370.32      414.35     49.68 o 
  -2  15   1      210.67      212.62     26.34 o 
  -1  15   1        5.46        3.99      3.63 o 
   0  15   1        2.97        7.31      4.35 o 
   1  15   1        1.52        5.70      4.66 o 
   2  15   1       92.05       90.83     18.11 o 
   3  15   1      151.74      141.74     29.13 o 
   4  15   1       14.20       15.23      5.83 o 
   5  15   1        0.07       -0.41      5.53 o 
   6  15   1        9.80        5.79      4.30 o 
   7  15   1       10.93       10.67      9.40 o 
  -6  16   1       49.04       38.09     12.13 o 
  -5  16   1        0.94        3.85      2.87 o 
  -4  16   1        0.03        1.72      2.33 o 
  -3  16   1      443.43      511.06     26.45 o 
  -2  16   1      414.11      399.53     33.14 o 
  -1  16   1        0.00        4.08      5.96 o 
   0  16   1       19.57       19.45      6.44 o 
   1  16   1       14.99       13.63      5.85 o 
   2  16   1        5.06        8.01      4.44 o 
   3  16   1       74.87       68.79     17.81 o 
   4  16   1       33.01       36.29     12.87 o 
   5  16   1       70.92       66.99     17.79 o 
   6  16   1      131.61      106.50     27.27 o 
  -6  17   1        0.00        5.47      4.64 o 
  -5  17   1       52.94       40.65     13.28 o 
  -4  17   1        1.94        4.79      3.71 o 
  -3  17   1      114.85      111.10     27.29 o 
  -2  17   1        0.06        3.47      2.76 o 
  -1  17   1      156.37      151.67     15.71 o 
   0  17   1       10.82        7.19      5.87 o 
   1  17   1        0.98        1.99      4.59 o 
   2  17   1        2.27        2.39      5.42 o 
   3  17   1        5.66        7.45      5.59 o 
   4  17   1        5.31        2.97      4.88 o 
   5  17   1       91.82       99.64     17.38 o 
  -5  18   1       23.58       13.86      6.79 o 
  -4  18   1       23.60       21.88      6.44 o 
  -3  18   1        4.54        2.05      3.31 o 
  -2  18   1       11.57        8.06      5.30 o 
  -1  18   1       29.14       16.89      7.29 o 
   0  18   1        0.28        3.80     12.56 o 
   1  18   1       10.03        7.05      4.74 o 
   2  18   1        6.30        6.01      4.73 o 
   3  18   1        2.30        0.76      4.70 o 
   4  18   1        0.50        1.62      6.03 o 
  -3  19   1       10.58        7.10      5.25 o 
  -2  19   1      215.44      231.01     22.47 o 
  -1  19   1        6.36        4.68      4.07 o 
   0  19   1        3.12       -0.33      4.49 o 
   1  19   1        0.37        3.45      3.15 o 
   2  19   1      109.11      110.59     14.99 o 
   3  19   1        2.81        0.71      6.56 o 
  -1  20   1       18.39       10.27      6.19 o 
   0  20   1        0.29        1.43      4.00 o 
   1  20   1        1.92        3.44      3.69 o 
 -10   0   2        4.34        7.10      6.06 o 
  -9   0   2       35.21       37.85     16.12 o 
  -8   0   2      217.48      252.56     16.09 o 
  -7   0   2       19.58       14.58      5.51 o 
  -6   0   2        8.97        9.33      2.99 o 
  -5   0   2       12.50       13.34      3.93 o 
  -4   0   2       32.29       27.41      8.54 o 
  -3   0   2      119.48       87.68     20.83 o 
  -2   0   2       72.84       82.44     10.56 o 
  -1   0   2      410.20      408.30     25.05 o 
   0   0   2     3786.31     3349.45     52.35 o 
   1   0   2      161.29      169.44      6.51 o 
   2   0   2      132.97      104.13     10.03 o 
   3   0   2        0.18        2.18      4.54 o 
   4   0   2     2864.49     3454.14    348.94 o 
   5   0   2        0.05        1.45      8.11 o 
   6   0   2       10.08        9.17      7.01 o 
   7   0   2        2.49        2.93     10.59 o 
   8   0   2       12.60        6.89     10.16 o 
   9   0   2        0.38        3.40     16.33 o 
  10   0   2        5.90       12.52     12.77 o 
 -10   1   2        1.09        5.25      6.83 o 
  -9   1   2        3.00        0.52      4.62 o 
  -8   1   2        2.12        3.86      2.71 o 
  -7   1   2      118.76      122.25     15.37 o 
  -6   1   2      141.77      142.86     11.80 o 
  -5   1   2      392.31      436.52     21.81 o 
  -4   1   2      532.47      568.46     23.37 o 
  -3   1   2      574.40      536.83     20.38 o 
  -2   1   2      387.13      347.31     10.06 o 
  -1   1   2      164.23      140.87      6.08 o 
   0   1   2     2393.79     2374.06     39.62 o 
   1   1   2       51.33       54.60      4.20 o 
   2   1   2       42.66       37.40      3.67 o 
   3   1   2       15.03       12.78      6.06 o 
   4   1   2      525.16      592.88     23.68 o 
   5   1   2       16.21       24.24      6.92 o 
   6   1   2        4.50        1.44      1.78 o 
   7   1   2       53.22       20.32     15.30 o 
   8   1   2      139.50      177.92     35.42 o 
   9   1   2        8.73        9.65      6.74 o 
  10   1   2        5.79        6.56      9.90 o 
 -10   2   2        0.77        3.99      7.35 o 
  -9   2   2        2.55        5.00      2.56 o 
  -8   2   2       66.62       55.34     11.49 o 
  -7   2   2        6.86        5.52      3.42 o 
  -6   2   2        8.24        7.44      2.69 o 
  -5   2   2       20.62       17.74      5.16 o 
  -4   2   2      156.12      141.28      6.23 o 
  -3   2   2       14.30       14.85      5.35 o 
  -2   2   2       21.74       15.56      3.78 o 
  -1   2   2        3.80        3.11      1.42 o 
   0   2   2     3171.93     3303.78     59.72 o 
   1   2   2      136.88      129.15      4.17 o 
   2   2   2       36.36       47.61      4.12 o 
   3   2   2       54.31       61.96      6.98 o 
   4   2   2      397.63      393.20     23.15 o 
   5   2   2       99.90       78.33     11.95 o 
   6   2   2       80.87       74.55     11.78 o 
   7   2   2       37.82       30.95      7.34 o 
   8   2   2       64.73       81.72     16.11 o 
   9   2   2       21.61       27.45      9.57 o 
  10   2   2        1.60        4.10      4.93 o 
 -10   3   2        7.21       12.49      5.30 o 
  -9   3   2      215.41      292.42     28.75 o 
  -8   3   2       50.93       30.78      7.31 o 
  -7   3   2        2.30        5.44      2.52 o 
  -6   3   2       17.74       22.62      5.55 o 
  -5   3   2       23.07       31.93      8.02 o 
  -4   3   2     2534.53     2558.52     41.74 o 
  -3   3   2      239.35      230.84     13.90 o 
  -2   3   2      106.06       90.88      4.35 o 
  -1   3   2       62.05       62.38      3.04 o 
   0   3   2       22.69       18.45      2.49 o 
   1   3   2      246.53      211.48      6.25 o 
   2   3   2      339.53      315.91      9.76 o 
   3   3   2      180.95      154.15      8.78 o 
   4   3   2       21.64       18.18      3.83 o 
   5   3   2        8.00        6.77      2.54 o 
   6   3   2        9.78        7.84      3.98 o 
   7   3   2        0.01        0.86      1.81 o 
   8   3   2      299.89      376.03     54.07 o 
   9   3   2       15.80       14.54      6.15 o 
  10   3   2       17.72       28.58      9.57 o 
 -10   4   2        0.06        2.18      3.42 o 
  -9   4   2      211.70      271.54     32.07 o 
  -8   4   2        8.12        8.57      2.92 o 
  -7   4   2       10.28        6.63      2.34 o 
  -6   4   2        0.10        3.78      3.00 o 
  -5   4   2       45.70       48.33      9.88 o 
  -4   4   2      204.61      207.35      9.05 o 
  -3   4   2       48.88       35.31     10.80 o 
  -2   4   2       59.98       42.74      3.20 o 
  -1   4   2       84.12       81.70      3.96 o 
   0   4   2      106.80      101.69      4.47 o 
   1   4   2       70.27       57.30      5.30 o 
   2   4   2       40.15       30.07      3.94 o 
   3   4   2      332.66      323.02     17.52 o 
   4   4   2       61.45       49.50      5.14 o 
   5   4   2        0.96        2.05      1.22 o 
   6   4   2       12.60       12.02      2.73 o 
   7   4   2       43.83       25.69      9.13 o 
   8   4   2        0.49       -1.98      7.38 o 
   9   4   2        0.85        3.39      5.96 o 
  10   4   2        0.53        3.00      5.68 o 
 -10   5   2        1.12        5.44      4.20 o 
  -9   5   2      333.01      329.33     26.43 o 
  -8   5   2      610.69      753.24     91.63 o 
  -7   5   2        0.37        2.73      2.32 o 
  -6   5   2       14.70       11.82      4.65 o 
  -5   5   2       31.59       32.46      7.69 o 
  -4   5   2       12.61       12.10      7.06 o 
  -3   5   2       14.81       17.13      3.93 o 
  -2   5   2       17.44       13.00      3.08 o 
  -1   5   2      455.83      462.83     15.91 o 
   0   5   2      834.93      920.42     25.43 o 
   1   5   2      511.24      608.42     19.26 o 
   2   5   2      140.86      148.90      6.40 o 
   3   5   2      344.81      362.67      6.66 o 
   4   5   2      351.65      368.99     16.99 o 
   5   5   2       24.62       14.20      3.88 o 
   6   5   2       85.62       61.49      8.73 o 
   7   5   2        9.89        4.91      2.60 o 
   8   5   2       10.62        8.31      6.48 o 
   9   5   2        4.73        9.86      6.70 o 
 -10   6   2        4.89        4.01      3.09 o 
  -9   6   2      166.86      219.73     24.23 o 
  -8   6   2        0.00        2.94      2.68 o 
  -7   6   2        0.86        2.67      2.52 o 
  -6   6   2        9.04       10.81      4.12 o 
  -5   6   2       95.54      100.96     11.83 o 
  -4   6   2      126.84      109.19      8.42 o 
  -3   6   2        2.34        2.23      4.18 o 
  -2   6   2      189.14      196.15     10.85 o 
  -1   6   2      422.29      447.74     13.49 o 
   0   6   2      414.89      472.18     12.65 o 
   1   6   2       60.39       69.49      4.80 o 
   2   6   2        0.12        1.46      1.14 o 
   3   6   2       19.98       22.91      3.36 o 
   4   6   2      111.32      103.75      9.61 o 
   5   6   2        6.56        6.17      1.94 o 
   6   6   2        2.42        1.64      1.26 o 
   7   6   2       37.70       18.04      4.90 o 
   8   6   2       35.86       32.27     10.26 o 
   9   6   2        8.31        9.30      5.91 o 
 -10   7   2        0.02        3.37      1.99 o 
  -9   7   2        1.04        4.12      2.79 o 
  -8   7   2        0.35        2.61      2.51 o 
  -7   7   2       21.98       24.34      6.28 o 
  -6   7   2       10.26       10.13      3.93 o 
  -5   7   2        1.10        1.31      2.12 o 
  -4   7   2        9.30        7.33      4.65 o 
  -3   7   2      314.61      326.27     18.73 o 
  -2   7   2       16.64       20.42      6.30 o 
  -1   7   2     2812.38     2791.51    120.08 o 
   0   7   2       27.95       28.97      3.51 o 
   1   7   2      277.31      290.63     10.06 o 
   2   7   2      144.04      158.57      8.92 o 
   3   7   2       89.94       95.01      6.05 o 
   4   7   2       13.69       10.59      2.57 o 
   5   7   2      528.75      618.93     54.18 o 
   6   7   2       22.93       18.83      4.98 o 
   7   7   2       67.17       70.71     12.45 o 
   8   7   2        1.20        0.37      3.70 o 
   9   7   2        0.14        1.42      4.48 o 
 -10   8   2        9.32        9.98      4.21 o 
  -9   8   2        7.99        9.88      3.13 o 
  -8   8   2        0.01        2.95      2.66 o 
  -7   8   2       34.88       28.17      7.12 o 
  -6   8   2        1.58        1.62      1.91 o 
  -5   8   2       32.37       37.33      7.46 o 
  -4   8   2       92.99       99.39      9.87 o 
  -3   8   2       15.90       14.58      3.75 o 
  -2   8   2       47.38       60.05      6.68 o 
  -1   8   2     2271.45     2694.25    123.59 o 
   0   8   2      560.08      645.86     34.80 o 
   1   8   2       15.73       14.21      5.11 o 
   2   8   2        1.55        2.53      1.22 o 
   3   8   2       17.71       16.55      2.76 o 
   4   8   2      399.65      391.17     18.08 o 
   5   8   2      593.75      665.87     53.97 o 
   6   8   2       54.76       55.45      8.26 o 
   7   8   2        0.11        1.14      3.85 o 
   8   8   2       27.35       19.01      9.80 o 
   9   8   2        6.28        3.60      3.79 o 
  -9   9   2       43.22       26.80      9.26 o 
  -8   9   2      124.73      138.53     29.03 o 
  -7   9   2       17.46        9.11      2.94 o 
  -6   9   2       10.88        8.77      2.68 o 
  -5   9   2        2.20        0.09      2.39 o 
  -4   9   2        0.07        1.77      2.73 o 
  -3   9   2        3.46        3.98      2.91 o 
  -2   9   2        7.79        6.65      2.20 o 
  -1   9   2     2384.49     2734.85    147.34 o 
   0   9   2      153.19      181.11     13.36 o 
   1   9   2       34.09       32.58      8.63 o 
   2   9   2        4.78        6.06      1.76 o 
   3   9   2       43.93       40.48      6.92 o 
   4   9   2      159.34      147.69     16.91 o 
   5   9   2      550.11      649.17     39.63 o 
   6   9   2       23.42       23.19      6.14 o 
   7   9   2        0.46        3.62      3.81 o 
   8   9   2       14.44       15.00      4.96 o 
   9   9   2       11.67       10.13      7.29 o 
  -9  10   2       26.33       18.59      6.28 o 
  -8  10   2        6.30        4.82      3.04 o 
  -7  10   2       57.75       42.83     10.43 o 
  -6  10   2       34.48       28.14      6.20 o 
  -5  10   2       36.23       42.90      8.01 o 
  -4  10   2       37.67       44.70      9.36 o 
  -3  10   2      255.56      293.39     21.83 o 
  -2  10   2        0.23       -2.05      2.74 o 
  -1  10   2       91.36       88.19     15.44 o 
   0  10   2       22.48       18.45      5.68 o 
   1  10   2       18.95       26.55      7.96 o 
   2  10   2       37.26       41.35      9.70 o 
   3  10   2        4.58        3.87      2.61 o 
   4  10   2        2.72        2.48      2.07 o 
   5  10   2      281.62      309.25     17.46 o 
   6  10   2       54.58       56.57     11.26 o 
   7  10   2      142.19      147.93     29.34 o 
   8  10   2       16.12       13.92      7.74 o 
  -9  11   2        3.57        5.02      3.46 o 
  -8  11   2        5.82        7.97      4.00 o 
  -7  11   2        5.08        7.51      2.99 o 
  -6  11   2        0.33        2.06      1.91 o 
  -5  11   2      258.53      313.18     20.43 o 
  -4  11   2      242.88      298.09     20.51 o 
  -3  11   2      667.96      762.96     73.93 o 
  -2  11   2        7.03        6.58      3.45 o 
  -1  11   2      253.21      293.04     25.28 o 
   0  11   2        3.07        6.56      5.70 o 
   1  11   2       48.39       58.61     15.02 o 
   2  11   2       53.14       69.29     16.11 o 
   3  11   2       95.29       64.04     21.68 o 
   4  11   2        2.13        2.76      2.94 o 
   5  11   2       18.36       15.87      5.53 o 
   6  11   2        3.86        3.63      3.26 o 
   7  11   2      354.34      342.22     73.23 o 
   8  11   2       28.46       23.37      9.93 o 
  -8  12   2       21.37       22.68      7.55 o 
  -7  12   2        0.89        7.04      3.59 o 
  -6  12   2        9.31        7.97      4.41 o 
  -5  12   2        0.37        1.72      2.54 o 
  -4  12   2      207.77      225.26     14.66 o 
  -3  12   2      607.42      703.08     47.18 o 
  -2  12   2      195.38      178.90     23.73 o 
  -1  12   2      123.70      119.85     20.58 o 
   0  12   2      116.76      141.13     23.51 o 
   1  12   2      187.62      176.58     24.10 o 
   2  12   2       28.27       22.37      8.76 o 
   3  12   2        0.22        1.68      5.23 o 
   4  12   2       33.45       31.06      8.10 o 
   5  12   2      183.55      216.74     23.50 o 
   6  12   2       48.43       29.73     11.90 o 
   7  12   2      275.16      337.44     60.55 o 
  -8  13   2        0.15        3.74      2.67 o 
  -7  13   2        3.95        4.14      3.70 o 
  -6  13   2        2.15        3.45      3.03 o 
  -5  13   2        8.93       10.29      2.52 o 
  -4  13   2       22.45       23.24      7.14 o 
  -3  13   2      594.07      644.76     35.57 o 
  -2  13   2      111.50       29.86     41.45 o 
  -1  13   2       53.34       57.66     13.14 o 
   0  13   2       14.26       12.07      5.91 o 
   1  13   2       20.25       19.89      6.64 o 
   2  13   2       68.17       66.18     13.85 o 
   3  13   2        0.39        4.79      5.12 o 
   4  13   2       31.94       37.76     10.49 o 
   5  13   2       68.30       66.25     21.46 o 
   6  13   2       16.17       13.34      5.58 o 
   7  13   2       80.72       85.31     25.00 o 
  -7  14   2        0.52        3.37      3.24 o 
  -6  14   2       15.04       10.63      4.21 o 
  -5  14   2       72.41       63.16     16.57 o 
  -4  14   2        0.01        1.22      2.77 o 
  -3  14   2        0.39        0.80      4.66 o 
  -2  14   2       20.53       29.94     11.64 o 
  -1  14   2       51.73       37.61     10.73 o 
   0  14   2       12.08       11.59      5.88 o 
   1  14   2        7.78        2.77      4.74 o 
   2  14   2        0.95        5.35      4.64 o 
   3  14   2      191.25      212.79     21.43 o 
   4  14   2       26.57       25.07      8.43 o 
   5  14   2        3.70        6.08      4.64 o 
   6  14   2        1.26        2.74      7.82 o 
  -7  15   2       15.20       18.02      7.45 o 
  -6  15   2      186.21      276.18     43.82 o 
  -5  15   2       14.57       15.09      8.95 o 
  -4  15   2        3.60        2.82      5.21 o 
  -3  15   2      141.04      136.19     24.47 o 
  -2  15   2       59.20       61.07     16.35 o 
  -1  15   2       35.42       40.98     10.11 o 
   0  15   2       67.29       66.17     14.68 o 
   1  15   2      107.15       96.71     18.44 o 
   2  15   2       26.44       18.23      7.25 o 
   3  15   2       35.71       40.97     11.05 o 
   4  15   2       31.68       39.55     12.32 o 
   5  15   2        5.07       11.60      6.23 o 
   6  15   2       43.98       31.67     12.50 o 
  -6  16   2       44.26       30.74     11.46 o 
  -5  16   2        6.82        5.59      5.84 o 
  -4  16   2       14.87       17.61      5.83 o 
  -3  16   2      130.63      143.28     27.22 o 
  -2  16   2        0.13       -0.13      5.87 o 
  -1  16   2        6.72        8.67      4.70 o 
   0  16   2        1.44        4.68      4.58 o 
   1  16   2        4.32        5.27      4.01 o 
   2  16   2        7.32        8.54      6.91 o 
   3  16   2        0.49        8.74      4.78 o 
   4  16   2       51.78       67.26     14.75 o 
   5  16   2       22.16       22.46     10.17 o 
  -5  17   2       37.50       32.77     11.27 o 
  -4  17   2        2.91        4.03      3.09 o 
  -3  17   2       16.61       10.97      5.38 o 
  -2  17   2      215.88      229.72     14.71 o 
  -1  17   2        0.24        2.84      5.88 o 
   0  17   2       22.01       18.18      9.41 o 
   1  17   2       14.49       11.40      8.03 o 
   2  17   2       47.11       46.08      9.85 o 
   3  17   2       26.44       17.06      6.43 o 
   4  17   2        2.48        1.78      6.98 o 
  -4  18   2        1.06        0.69      4.69 o 
  -3  18   2        4.80        4.37      3.29 o 
  -2  18   2       32.80       33.36     13.56 o 
  -1  18   2       46.35       32.96     14.71 o 
   0  18   2        7.41       10.34      6.75 o 
   1  18   2       33.38       20.78      9.27 o 
   2  18   2        8.97        7.45      5.71 o 
   3  18   2       15.40       18.14      7.48 o 
  -1  19   2        4.63        3.96      3.07 o 
   0  19   2        0.09        3.82      5.84 o 
   1  19   2       33.99       14.45      6.15 o 
 -10   1   3        3.16        5.60      3.54 o 
  -9   1   3      118.63      104.27     15.47 o 
  -8   1   3      147.00      145.14     21.20 o 
  -7   1   3        3.64        2.89      1.97 o 
  -6   1   3       57.99       55.35      7.81 o 
  -5   1   3      229.63      288.76     16.83 o 
  -4   1   3      417.10      252.51    109.86 o 
  -3   1   3      123.38      121.84     11.48 o 
  -2   1   3       33.47       27.59      6.36 o 
  -1   1   3       40.74       49.94      8.53 o 
   0   1   3       29.36       32.58      4.76 o 
   1   1   3      173.01      192.05     12.52 o 
   2   1   3       32.53       34.27      6.71 o 
   3   1   3        8.35        5.28      1.77 o 
   4   1   3      255.63      302.83     28.51 o 
   5   1   3        0.07        3.79      5.06 o 
   6   1   3       48.06       53.26     12.20 o 
   7   1   3        0.15        5.06      6.39 o 
   8   1   3       68.17       88.71     28.99 o 
   9   1   3        0.01        4.91      9.38 o 
 -10   2   3        5.52        3.69      5.76 o 
  -9   2   3        0.88        7.00      5.28 o 
  -8   2   3       25.91       17.74      7.92 o 
  -7   2   3        9.35        7.59      3.51 o 
  -6   2   3        0.01        3.04      2.37 o 
  -5   2   3      108.25      116.96     10.08 o 
  -4   2   3      130.13       86.76     30.28 o 
  -3   2   3       11.71        7.37      2.62 o 
  -2   2   3      241.81      224.06     16.36 o 
  -1   2   3      814.49      792.94     41.85 o 
   0   2   3     1075.48     1183.56     49.64 o 
   1   2   3        1.52        3.29      2.34 o 
   2   2   3       25.33       27.07      3.75 o 
   3   2   3      101.27       88.90     13.47 o 
   4   2   3      136.33      156.95     24.45 o 
   5   2   3        1.29        7.70      5.03 o 
   6   2   3        6.85        7.03      6.74 o 
   7   2   3       58.47       54.00     12.65 o 
   8   2   3       30.30       30.55     12.37 o 
   9   2   3        0.69        2.58      6.56 o 
 -10   3   3        5.41       -0.50      5.27 o 
  -9   3   3       16.88       18.50      7.95 o 
  -8   3   3        1.46        2.76      4.91 o 
  -7   3   3       35.45       39.04     10.11 o 
  -6   3   3        0.68        2.77      2.72 o 
  -5   3   3       42.09       38.52     10.23 o 
  -4   3   3      533.51      542.42     42.13 o 
  -3   3   3        3.01        2.03      3.15 o 
  -2   3   3        1.47        1.60      2.18 o 
  -1   3   3      399.70      379.42     22.33 o 
   0   3   3       66.80       50.79      6.72 o 
   1   3   3       10.85        8.63      2.75 o 
   2   3   3       17.30       17.03      3.22 o 
   3   3   3       28.95       23.87      3.56 o 
   4   3   3      132.16      121.92     14.84 o 
   5   3   3      129.27      142.37     21.98 o 
   6   3   3       14.76       15.09      5.30 o 
   7   3   3       17.51       17.98      7.92 o 
   8   3   3        0.22        6.95      5.52 o 
   9   3   3       15.27       10.74      7.61 o 
 -10   4   3        0.00        5.08      4.44 o 
  -9   4   3       39.17       30.43      8.91 o 
  -8   4   3       87.75       79.70     11.78 o 
  -7   4   3        0.85        2.90      3.01 o 
  -6   4   3        1.42        1.47      2.07 o 
  -5   4   3        8.00        7.75      3.51 o 
  -4   4   3      188.42      220.04     19.27 o 
  -3   4   3        4.07        1.54      1.34 o 
  -2   4   3        3.06        2.99      3.40 o 
  -1   4   3        1.16        1.98      1.31 o 
   0   4   3      854.32      932.50     40.99 o 
   1   4   3      172.24      200.36     10.07 o 
   2   4   3       97.08       94.80      7.80 o 
   3   4   3      288.62      293.35     18.35 o 
   4   4   3     1079.20     1314.93     93.80 o 
   5   4   3      322.92      329.04     33.09 o 
   6   4   3       37.02       55.89     16.09 o 
   7   4   3        4.57       10.13      5.12 o 
   8   4   3        5.05        4.17      7.39 o 
  -9   5   3        0.17        2.21      4.29 o 
  -8   5   3        1.19        7.01      3.06 o 
  -7   5   3       60.11       60.89     13.15 o 
  -6   5   3       15.60       13.06      5.44 o 
  -5   5   3       30.56       30.31     14.30 o 
  -4   5   3      112.81      132.03     14.92 o 
  -3   5   3       10.54       12.17      3.72 o 
  -2   5   3        0.17        0.96      0.95 o 
  -1   5   3      128.78      103.62     10.15 o 
   0   5   3        3.88        6.77      2.12 o 
   1   5   3        0.01        1.36      1.81 o 
   2   5   3        6.51        2.74      2.22 o 
   3   5   3      183.46      195.36     14.39 o 
   4   5   3       76.95       62.74      8.74 o 
   5   5   3      335.97      384.04     26.50 o 
   6   5   3       91.10      119.63     22.52 o 
   7   5   3       59.38       68.35     17.89 o 
   8   5   3       17.22       14.94      7.02 o 
  -9   6   3        2.16        4.18      5.30 o 
  -8   6   3      100.53       69.52     15.39 o 
  -7   6   3       10.37        5.31      2.81 o 
  -6   6   3       28.25       29.00      6.89 o 
  -5   6   3      210.77      244.70     28.80 o 
  -4   6   3      151.69      164.37     20.56 o 
  -3   6   3       32.09       28.77      5.94 o 
  -2   6   3       50.85       39.94      4.43 o 
  -1   6   3      116.58      119.69      9.65 o 
   0   6   3       48.92       44.95      8.37 o 
   1   6   3       51.09       49.28      8.64 o 
   2   6   3       17.61       16.98      4.17 o 
   3   6   3        0.00        2.91      2.15 o 
   4   6   3      690.48      740.19     38.11 o 
   5   6   3        0.10        0.82      4.48 o 
   6   6   3        2.36        1.13      4.61 o 
   7   6   3       44.90       46.91     17.48 o 
   8   6   3       38.16       31.21     11.77 o 
  -9   7   3       19.43       14.10      5.59 o 
  -8   7   3        5.03        6.03      3.36 o 
  -7   7   3        9.50        7.31      3.71 o 
  -6   7   3       16.35       16.91      4.79 o 
  -5   7   3      123.63      144.50     16.42 o 
  -4   7   3      565.71      655.86     73.81 o 
  -3   7   3      354.09      304.18     70.02 o 
  -2   7   3        4.58        3.57      1.76 o 
  -1   7   3      136.95      150.19     12.02 o 
   0   7   3        2.55        2.62      3.06 o 
   1   7   3       31.70       36.30      5.59 o 
   2   7   3       28.53       22.88      5.09 o 
   3   7   3      112.08       87.10     12.87 o 
   4   7   3        5.03        4.32      3.69 o 
   5   7   3       29.38       21.95      7.11 o 
   6   7   3        5.68        3.48      6.27 o 
   7   7   3       30.34       22.69      8.28 o 
   8   7   3       31.55       26.14     10.92 o 
  -9   8   3      192.96      173.45     34.87 o 
  -8   8   3        0.93        2.24      3.61 o 
  -7   8   3       12.25       13.56      4.70 o 
  -6   8   3       17.94       16.99      5.49 o 
  -5   8   3       25.74       22.33      8.61 o 
  -4   8   3      442.98      503.00     41.15 o 
  -3   8   3      902.40     1201.98    109.78 o 
  -2   8   3      247.70      275.70     16.69 o 
  -1   8   3        1.81        0.90      1.75 o 
   0   8   3      234.09      251.45     15.86 o 
   1   8   3       40.50       35.10      7.15 o 
   2   8   3       56.27       52.33      9.86 o 
   3   8   3       29.76       24.34      5.03 o 
   4   8   3      331.90      391.06     19.71 o 
   5   8   3       13.80        6.95      4.17 o 
   6   8   3        3.83        3.57      3.70 o 
   7   8   3        0.32        3.83      5.41 o 
   8   8   3       62.02       64.61     25.29 o 
  -8   9   3        9.79        9.36      3.44 o 
  -7   9   3        0.76        4.37      3.20 o 
  -6   9   3        1.64        7.10      2.95 o 
  -5   9   3       44.36       45.45     13.54 o 
  -4   9   3      140.18      148.36     14.89 o 
  -3   9   3      111.94      116.98     13.51 o 
  -2   9   3        0.63        0.51      1.63 o 
  -1   9   3       56.47       46.13      7.21 o 
   0   9   3       42.79       52.68      7.28 o 
   1   9   3       35.57       26.23      5.60 o 
   2   9   3       10.28       10.98      2.27 o 
   3   9   3      129.48      120.46     14.83 o 
   4   9   3       38.91       24.05      6.52 o 
   5   9   3       83.27       76.30     15.03 o 
   6   9   3       18.07       13.96      6.25 o 
   7   9   3       15.02       13.55      5.94 o 
  -8  10   3        3.05        5.98      3.13 o 
  -7  10   3        0.39        1.59      4.79 o 
  -6  10   3        3.98        7.46      3.50 o 
  -5  10   3       65.64       68.53     20.49 o 
  -4  10   3       50.74       44.65     10.92 o 
  -3  10   3      100.13      108.30     12.39 o 
  -2  10   3        2.68        3.95      2.31 o 
  -1  10   3       53.86       46.90      5.35 o 
   0  10   3        1.96        7.57      5.07 o 
   1  10   3      101.61       78.59     16.03 o 
   2  10   3       38.57       37.96      9.06 o 
   3  10   3      100.50       90.64     11.67 o 
   4  10   3        4.04        2.30      2.15 o 
   5  10   3       29.21       31.76      9.09 o 
   6  10   3        0.52        5.51      6.87 o 
   7  10   3       35.93       37.31     14.64 o 
  -8  11   3        7.32        9.36      3.92 o 
  -7  11   3        0.58        3.90      4.45 o 
  -6  11   3        7.58        7.33      3.25 o 
  -5  11   3        7.86        4.83      5.36 o 
  -4  11   3       68.98       69.43     15.99 o 
  -3  11   3       13.56       12.41      3.29 o 
  -2  11   3      381.17      380.13     50.48 o 
  -1  11   3      356.99      430.61     28.03 o 
   0  11   3        2.35        5.62      5.11 o 
   1  11   3       15.34       10.82      4.59 o 
   2  11   3        4.73       13.93      5.84 o 
   3  11   3       64.60       64.60     19.40 o 
   4  11   3        9.50        6.75      4.78 o 
   5  11   3       18.64       11.22      6.25 o 
   6  11   3       24.87       19.80      7.84 o 
   7  11   3        8.32        9.12      6.34 o 
  -7  12   3        1.25        3.63      3.14 o 
  -6  12   3        0.05        4.99      3.77 o 
  -5  12   3        6.58        5.62      4.40 o 
  -4  12   3       64.30       39.25     11.63 o 
  -3  12   3      194.22      236.57     27.44 o 
  -2  12   3      130.15      129.98     28.79 o 
  -1  12   3      928.92     1158.35     93.19 o 
   0  12   3        9.24       17.72      5.42 o 
   1  12   3        0.86        2.37      4.65 o 
   2  12   3        0.43        4.19      4.64 o 
   3  12   3        8.10        8.79      5.01 o 
   4  12   3        1.92        3.78      4.45 o 
   5  12   3       19.54       24.45     10.10 o 
   6  12   3       70.27       53.14     27.18 o 
  -7  13   3       19.81       22.01     10.83 o 
  -6  13   3       10.93        7.27      6.03 o 
  -5  13   3        8.65        8.04      7.82 o 
  -4  13   3       21.14       16.46     15.40 o 
  -3  13   3       25.55       21.07      8.80 o 
  -2  13   3      135.23      115.86     30.06 o 
  -1  13   3      395.56      489.73     30.81 o 
   0  13   3        6.87        5.66      4.69 o 
   1  13   3       50.83       49.07     13.48 o 
   2  13   3        0.69        3.59      4.84 o 
   3  13   3        0.82        9.11      4.70 o 
   4  13   3        0.44        1.22      5.89 o 
   5  13   3       17.98       20.35      8.84 o 
   6  13   3        8.36        6.81      6.16 o 
  -6  14   3       32.38       30.53     10.80 o 
  -5  14   3        2.08        8.26      7.81 o 
  -4  14   3        4.39        8.93     12.43 o 
  -3  14   3       18.09       13.13      7.85 o 
  -2  14   3       18.16       18.24      7.80 o 
  -1  14   3       39.35       40.94     10.43 o 
   0  14   3        0.00        3.43      4.48 o 
   1  14   3       96.86       93.76     21.46 o 
   2  14   3       31.86       21.70      9.33 o 
   3  14   3        0.35        3.69      4.49 o 
   4  14   3        0.06        0.56      5.32 o 
   5  14   3       80.26       81.35     35.93 o 
  -5  15   3       20.51       16.58      9.83 o 
  -4  15   3        0.01       -0.74     15.45 o 
  -3  15   3       12.67       19.56      6.55 o 
  -2  15   3       38.57       19.14      9.31 o 
  -1  15   3       11.07       12.16      6.19 o 
   0  15   3        1.65        9.10      4.69 o 
   1  15   3       83.66       79.86     24.77 o 
   2  15   3       19.98       20.02      8.50 o 
   3  15   3        0.38        8.18      4.93 o 
   4  15   3        0.09       -1.25      6.70 o 
  -4  16   3        0.81        8.12      6.73 o 
  -3  16   3       52.94       16.87     21.91 o 
  -2  16   3      115.93       81.42     31.26 o 
  -1  16   3      107.56       66.89     22.78 o 
   0  16   3        3.03        8.22      6.39 o 
   1  16   3       64.35       46.70     13.89 o 
   2  16   3        5.34        8.33      7.02 o 
   3  16   3        4.82        8.06      6.44 o 
  -3  17   3       42.31       34.58     24.04 o 
  -2  17   3        5.65        4.85      3.97 o 
  -1  17   3       33.58       20.74     10.30 o 
   0  17   3        9.52        7.85      5.54 o 
   1  17   3        0.30        7.03      4.89 o 
   2  17   3       26.84       19.49      7.87 o 
  -9   0   4       40.07       29.92     15.49 o 
  -8   0   4       73.58       52.89     25.12 o 
  -7   0   4       38.26       39.97     24.04 o 
  -6   0   4       56.66       77.20     27.06 o 
  -5   0   4      136.24      132.68     28.36 o 
  -4   0   4      120.66      105.53     30.40 o 
  -3   0   4       70.62       67.62     22.86 o 
  -2   0   4      186.28      183.80     44.45 o 
  -1   0   4       34.44       21.46     16.67 o 
   0   0   4        2.57        2.69      8.42 o 
   1   0   4        5.14        6.57      4.79 o 
   2   0   4       16.63       10.18      4.59 o 
   3   0   4      348.12      254.53     91.16 o 
   4   0   4     2017.42     2636.26     71.83 o 
   5   0   4       49.17       33.10     33.41 o 
   6   0   4       68.73       81.21     78.88 o 
   7   0   4       20.69       20.68     30.74 o 
  -9   1   4       14.73       13.20      5.22 o 
  -8   1   4        6.90        4.44      3.86 o 
  -7   1   4        1.52        4.89      5.05 o 
  -6   1   4        1.50        3.66      5.74 o 
  -5   1   4        7.00        9.02      7.47 o 
  -4   1   4      117.95      130.40     24.42 o 
  -3   1   4       28.00       17.15      5.62 o 
  -2   1   4       11.76        9.34     12.17 o 
  -1   1   4        0.92       -1.10     10.97 o 
   0   1   4       95.61      104.17     23.19 o 
   1   1   4       54.79       66.29      9.40 o 
   2   1   4        5.33        3.20      1.79 o 
   3   1   4        4.92        2.01      3.23 o 
   4   1   4      109.44      130.79     35.61 o 
   5   1   4       22.29       21.71     12.30 o 
   6   1   4        0.72        4.83      7.70 o 
   7   1   4        3.90        5.35      8.96 o 
  -8   2   4       26.73       27.66      9.15 o 
  -7   2   4        0.58        0.14      7.06 o 
  -6   2   4        0.28        1.93      4.79 o 
  -5   2   4       12.77       16.52     10.04 o 
  -4   2   4       37.80       26.43     13.48 o 
  -3   2   4      113.16       91.45     11.54 o 
  -2   2   4       12.00       12.35      9.74 o 
  -1   2   4       17.77       11.86      9.41 o 
   0   2   4      198.45      234.91     28.38 o 
   1   2   4       28.94       34.48      7.17 o 
   2   2   4       42.16       39.39      7.32 o 
   3   2   4        1.19        2.85      2.62 o 
   4   2   4      208.51      257.93     61.16 o 
   5   2   4        0.89        2.42      8.82 o 
   6   2   4        0.09       -0.16      7.69 o 
   7   2   4        9.73       11.50     12.45 o 
  -8   3   4       22.94       17.99     10.09 o 
  -7   3   4        4.54        4.98      6.76 o 
  -6   3   4       22.57       19.99      7.87 o 
  -5   3   4      178.20      198.62     38.72 o 
  -4   3   4      447.16      532.80     34.46 o 
  -3   3   4       32.01       20.85      9.91 o 
  -2   3   4        2.88        2.72     13.73 o 
  -1   3   4      192.16      238.35     32.00 o 
   0   3   4        1.18        4.60      7.07 o 
   1   3   4       25.70       25.08      6.20 o 
   2   3   4       68.63       58.39     12.18 o 
   3   3   4       27.22       21.57      5.82 o 
   4   3   4        0.37        2.51      8.85 o 
   5   3   4       12.37       12.21      7.20 o 
   6   3   4       42.06       40.90     14.12 o 
   7   3   4        8.33        5.46      8.46 o 
  -8   4   4       12.01        9.43      5.25 o 
  -7   4   4        2.58        3.57      3.73 o 
  -6   4   4        6.42        3.57      2.92 o 
  -5   4   4       16.27       20.35     10.20 o 
  -4   4   4      691.19      958.25     32.63 o 
  -3   4   4       57.78       45.19     14.07 o 
  -2   4   4       25.79       25.92     10.66 o 
  -1   4   4        7.66        8.72      5.61 o 
   0   4   4       63.44       49.46     16.13 o 
   1   4   4       11.25        6.71      5.03 o 
   2   4   4       13.42       13.35      4.33 o 
   3   4   4      193.03      249.75     40.24 o 
   4   4   4      219.69      271.04     39.39 o 
   5   4   4       12.55       14.33      6.40 o 
   6   4   4       14.59       10.06      8.68 o 
   7   4   4        3.51        9.89      6.30 o 
  -8   5   4        0.81        4.03      3.05 o 
  -7   5   4        0.06        5.83      4.40 o 
  -6   5   4       16.53       13.77      5.75 o 
  -5   5   4      113.80      122.93     21.46 o 
  -4   5   4      387.22      488.96     70.77 o 
  -3   5   4        0.00       -0.86      6.26 o 
  -2   5   4        5.26        3.69      5.07 o 
  -1   5   4       28.98       17.29      7.81 o 
   0   5   4        4.10        1.63      4.29 o 
   1   5   4        0.03        2.01      3.19 o 
   2   5   4        1.66        3.98      2.94 o 
   3   5   4       10.02       12.79      6.44 o 
   4   5   4        5.34        8.14      5.10 o 
   5   5   4       69.37       71.31     24.42 o 
   6   5   4        3.21        5.01      5.21 o 
   7   5   4        2.21        2.50      6.27 o 
  -8   6   4        5.61        6.63      4.50 o 
  -7   6   4       15.56       13.41      6.60 o 
  -6   6   4       17.76       13.10      4.54 o 
  -5   6   4      190.97      172.50     29.12 o 
  -4   6   4        7.58        9.29      5.34 o 
  -3   6   4       41.10       31.75     11.33 o 
  -2   6   4        4.39       14.16      8.29 o 
  -1   6   4      311.43      315.44     23.47 o 
   0   6   4        0.80        3.43      3.69 o 
   1   6   4       32.42       16.89      7.03 o 
   2   6   4       31.84       33.12      8.00 o 
   3   6   4        1.14        1.85      4.02 o 
   4   6   4       42.61       42.39     14.43 o 
   5   6   4        0.83        5.96      4.20 o 
   6   6   4        3.94        3.15      5.95 o 
  -8   7   4        2.10        6.65      5.28 o 
  -7   7   4        6.49        4.59      4.57 o 
  -6   7   4        0.93        3.25      3.00 o 
  -5   7   4        5.96        6.19      4.65 o 
  -4   7   4       12.97        9.75      5.15 o 
  -3   7   4       76.20       75.62     16.34 o 
  -2   7   4       12.98       11.76      5.31 o 
  -1   7   4      169.90      189.53     19.92 o 
   0   7   4       97.08       81.09     15.39 o 
   1   7   4        3.53        6.43      4.00 o 
   2   7   4        0.27        1.20      4.20 o 
   3   7   4       65.37       74.27     12.55 o 
   4   7   4        0.80        4.64      5.39 o 
   5   7   4        8.75       10.12      6.77 o 
   6   7   4       10.16       10.01      4.64 o 
  -7   8   4        1.28        5.06      3.24 o 
  -6   8   4        8.36        8.75      4.15 o 
  -5   8   4        1.27        5.94      3.01 o 
  -4   8   4       84.03       88.23     14.13 o 
  -3   8   4       68.98       64.73     11.68 o 
  -2   8   4        2.80        0.73      1.50 o 
  -1   8   4      126.54      104.76     20.66 o 
   0   8   4        0.44       -0.53      8.01 o 
   1   8   4        0.02        2.37      5.78 o 
   2   8   4        2.29        6.70      3.50 o 
   3   8   4       25.22       14.56      5.37 o 
   4   8   4       12.53       10.41      7.90 o 
   5   8   4       23.93       23.87     10.54 o 
   6   8   4        3.22        2.21      3.80 o 
  -7   9   4        0.02        3.64      2.98 o 
  -6   9   4        0.59        3.43      2.83 o 
  -5   9   4       25.80       15.80      7.64 o 
  -4   9   4       73.85       87.13     17.77 o 
  -3   9   4        3.71        0.84      2.40 o 
  -2   9   4        0.00        0.16      1.98 o 
  -1   9   4       19.48       19.15      5.17 o 
   0   9   4        0.03        3.16      3.62 o 
   1   9   4       46.21       38.70      8.45 o 
   2   9   4        2.74        2.22      4.56 o 
   3   9   4      194.57      254.01     25.92 o 
   4   9   4        1.07        4.21      5.96 o 
   5   9   4       41.74       42.12     20.38 o 
   6   9   4        2.64        5.40      7.04 o 
  -6  10   4       17.38       16.58      6.70 o 
  -5  10   4       54.22       37.70      7.51 o 
  -4  10   4        1.62        2.93     12.10 o 
  -3  10   4       29.10       23.14     12.40 o 
  -2  10   4       26.85       23.65      8.27 o 
  -1  10   4        2.16        5.41      5.34 o 
   0  10   4       23.88       13.77      5.18 o 
   1  10   4       87.54       64.29     14.60 o 
   2  10   4        0.02        5.40      5.41 o 
   3  10   4       49.79       53.00     15.39 o 
   4  10   4       36.66       30.14     10.46 o 
   5  10   4       46.10       46.14     22.84 o 
  -6  11   4       11.03        6.55      5.20 o 
  -5  11   4       19.48       32.20     13.92 o 
  -4  11   4        0.00       -3.40     12.63 o 
  -3  11   4       10.58       22.21     18.05 o 
  -2  11   4        0.88        4.78      4.02 o 
  -1  11   4       75.26       76.54     18.10 o 
   0  11   4       88.91       77.78     13.76 o 
   1  11   4       59.94       47.42     12.10 o 
   2  11   4        6.73        8.36      5.45 o 
   3  11   4        0.04        0.27      6.32 o 
   4  11   4        3.32       10.74      6.39 o 
   5  11   4       31.41       38.07     14.62 o 
  -5  12   4       21.53       20.46     11.59 o 
  -4  12   4       57.06       58.83     24.14 o 
  -3  12   4       17.23       13.45     10.09 o 
  -2  12   4        2.88        4.00      4.59 o 
  -1  12   4       40.24       39.48     10.97 o 
   0  12   4        6.24        6.46      4.25 o 
   1  12   4       54.87       42.96     13.16 o 
   2  12   4        9.14        6.83      4.88 o 
   3  12   4       31.50       13.63      7.80 o 
   4  12   4        8.90        3.88      7.63 o 
  -4  13   4       10.10        9.11     11.63 o 
  -3  13   4       64.76       77.00     26.79 o 
  -2  13   4       28.66       20.20      8.34 o 
  -1  13   4       13.02        5.15      5.27 o 
   0  13   4       34.16       16.65     10.95 o 
   1  13   4       45.66       44.34     14.93 o 
   2  13   4       79.58       83.39     19.73 o 
   3  13   4        6.26        9.00      5.27 o 
  -3  14   4       39.31       51.35     21.85 o 
  -2  14   4        6.61       13.17     11.93 o 
  -1  14   4       10.09        8.94      6.04 o 
   0  14   4        4.97        4.33      4.04 o 
   1  14   4        5.88        9.31      4.50 o 
   2  14   4        4.53        4.64      6.38 o 
  -1  15   4       29.09       23.36     10.16 o 
   0  15   4        4.97        3.77      4.43 o 
  -6   1   5       18.83       22.37     10.39 o 
  -5   1   5      326.75      420.37     27.23 o 
  -4   1   5      555.52      721.03     47.41 o 
  -3   1   5        6.87        8.87     10.35 o 
  -2   1   5        1.95        2.03      7.67 o 
  -1   1   5        2.10        2.14      7.43 o 
   0   1   5       14.02        7.78      8.26 o 
   1   1   5        0.16        8.02      3.18 o 
   2   1   5       11.68       15.47     11.50 o 
   3   1   5       60.81       81.43     20.09 o 
   4   1   5       57.35       50.36     38.69 o 
   5   1   5       21.02       13.84     17.42 o 
  -6   2   5       21.51       21.06      8.38 o 
  -5   2   5       37.73       31.42     14.70 o 
  -4   2   5       66.38       57.72     23.85 o 
  -3   2   5       39.08       30.88     14.63 o 
  -2   2   5        1.65        1.37      8.00 o 
  -1   2   5        0.16       -0.99      7.80 o 
   0   2   5       16.63       10.93      9.87 o 
   1   2   5        0.01        1.93      3.19 o 
   2   2   5       40.04       51.14     25.33 o 
   3   2   5       69.16       69.26     16.73 o 
   4   2   5       49.42       42.77     25.74 o 
   5   2   5        3.08        6.46      7.75 o 
  -6   3   5        3.89       -1.07      6.13 o 
  -5   3   5        5.86        9.39      8.43 o 
  -4   3   5       73.09       62.71     20.83 o 
  -3   3   5       12.04       22.95     14.35 o 
  -2   3   5        2.22        6.07     10.33 o 
  -1   3   5        1.23        2.63      4.11 o 
   0   3   5       36.10       26.04     10.94 o 
   1   3   5        0.05        3.21      3.74 o 
   2   3   5        0.12        5.46     11.54 o 
   3   3   5      236.36      309.69     39.98 o 
   4   3   5       58.69       46.75     22.46 o 
   5   3   5        9.06        3.97     14.67 o 
  -6   4   5        0.58        2.79      3.87 o 
  -5   4   5        1.82        5.50      5.29 o 
  -4   4   5       13.16        6.84      8.14 o 
  -3   4   5       20.03        8.83      5.96 o 
  -2   4   5        1.20        5.22      6.28 o 
  -1   4   5        2.93        5.41      4.17 o 
   0   4   5       10.17       10.74      5.02 o 
   1   4   5        2.36        2.33      4.56 o 
   2   4   5        0.16        4.17      6.11 o 
   3   4   5       92.00       87.60     18.74 o 
   4   4   5      290.81      420.13     30.79 o 
  -6   5   5        7.68        7.86      5.39 o 
  -5   5   5       87.47      120.04     19.74 o 
  -4   5   5       33.59       16.84      7.97 o 
  -3   5   5        2.31        4.40      7.88 o 
  -2   5   5       22.06       22.50     10.28 o 
  -1   5   5       70.52       70.38     18.84 o 
   0   5   5       37.26       39.52     15.56 o 
   1   5   5        3.26        2.75      2.85 o 
   2   5   5        9.61        4.74      5.12 o 
   3   5   5       47.82       54.58     12.95 o 
   4   5   5       14.77       12.37     10.34 o 
  -6   6   5        0.81        2.59      3.21 o 
  -5   6   5       18.23       14.21      7.11 o 
  -4   6   5        6.22        8.01      5.32 o 
  -3   6   5        3.94        5.96      5.74 o 
  -2   6   5       12.57        7.50      8.99 o 
  -1   6   5       25.99       16.50      7.77 o 
   0   6   5      146.80       68.54     46.82 o 
   1   6   5        2.49        2.65     13.81 o 
   2   6   5       12.33        4.63      8.14 o 
   3   6   5        5.80        6.36      6.24 o 
   4   6   5       48.21       62.85     25.91 o 
  -5   7   5        0.00        3.85      5.23 o 
  -4   7   5       12.94       18.59     13.97 o 
  -3   7   5        6.62       13.56     10.18 o 
  -2   7   5       54.77       52.02     20.13 o 
  -1   7   5       15.55       12.11      6.75 o 
   0   7   5        3.23        4.08      5.77 o 
   1   7   5      104.96      107.23     15.45 o 
   2   7   5       14.46       13.37     10.24 o 
   3   7   5        3.69        5.33      7.55 o 
  -5   8   5       12.55        7.19      3.46 o 
  -4   8   5       56.25       34.03     22.05 o 
  -3   8   5        8.55        6.98     25.30 o 
  -2   8   5        0.94        6.39      8.96 o 
  -1   8   5        8.75       11.32      8.51 o 
   0   8   5       66.84       47.63     11.40 o 
   1   8   5       19.08        9.88      8.02 o 
   2   8   5        4.05        9.29      5.83 o 
   3   8   5      116.59      120.00     37.75 o 
  -4   9   5       21.93        8.15     10.59 o 
  -3   9   5       75.36       85.36     35.40 o 
  -2   9   5        9.61        7.15      9.94 o 
  -1   9   5        2.58        4.07      4.20 o 
   0   9   5        1.89        3.23      2.51 o 
   1   9   5        1.55        6.27      4.28 o 
   2   9   5        1.17       -0.37      6.96 o 
  -3  10   5        5.43       11.62      9.85 o 
  -2  10   5        5.53       14.59     11.43 o 
  -1  10   5       98.28       76.99     21.81 o 
   0  10   5        0.71        4.69      4.69 o 
   1  10   5        1.93        5.16      3.94 o 
  -1  11   5       54.43       24.09     16.36 o 
                                                 
